# Supplementary material for: SAMPLE: An R Package to Estimate Sampling Effort for Species' Occurrence Rates
Source: Ecol Evol. 2025 Mar 27;15(4):e70998. doi: 10.1002/ece3.70998 (PMC11949539; doi:10.1002/ece3.70998)
Supplement: Supplementary file 4 — Data S3. R scripts used to reproduce the simulations and generate Figures S2 to S6. [file ECE3-15-e70998-s004.zip]

Archive with 16 entries (16 files):
- Simulations_S4.R
- __MACOSX/._Simulations_S4.R
- Figure_S2.R
- __MACOSX/._Figure_S2.R
- Figure_S3.R
- __MACOSX/._Figure_S3.R
- Figure_S4.R
- __MACOSX/._Figure_S4.R
- Figure_S5.R
- __MACOSX/._Figure_S5.R
- Figure_S6.R
- __MACOSX/._Figure_S6.R
- Simulation_S2.R
- __MACOSX/._Simulation_S2.R
- Simulations_S3.R
- __MACOSX/._Simulations_S3.R
