# Supplementary material for: SAMPLE: An R Package to Estimate Sampling Effort for Species' Occurrence Rates
Source: Ecol Evol. 2025 Mar 27;15(4):e70998. doi: 10.1002/ece3.70998 (PMC11949539; doi:10.1002/ece3.70998)
Supplement: Supplementary file 4 — Data S3. R scripts used to reproduce the simulations and generate Figures S2 to S6. [file ECE3-15-e70998-s004.zip › Simulations_S4.R]

library(SAMPLE)
args = commandArgs(trailingOnly=TRUE)
simulations_number <- args[1]

library(SAMPLE)

Pop_size <- 100000 # Assumes a population size of 100,000 individuals
Sample_size = 100 # Sample of 100 individuals
Prevalence = c(seq(1,99,1))

simulate_data <- function(Prevalence, Pop_size, Sample_size) {
  # Simulate the complete population
  Present <- Pop_size * (Prevalence / 100)
  Absent <- Pop_size - Present
  simpopulation <- as.data.frame(cbind("Host1", c(rep(1, Present), rep(0, Absent))))
  
  # Run simulations
  result <- tryCatch({
    # Take a sample of 100 individuals from the population of 100,000 individuals
    My_sample <- simpopulation[sample(nrow(simpopulation), Sample_size, replace = FALSE), ]
    
    # RunPerm and stability 
    perm <- RunPerm(input = My_sample, replicates = 50)
    stable <- stability(data = perm, stability_thresh = 2, success_points = 10, diff = 1)
    
    # Check if 'stable$Prevalence' exists and is a scalar
    if (is.null(stable) || length(stable$Prevalence) != 1 || is.na(stable$Prevalence)) {
      return(NA)  # Return NA if there's any issue with the stability result
    }
    
    # Return the result (this will only run if no error occurs)
    abs(stable$Prevalence - Prevalence)
    
  }, error = function(e) {
    return(NA)  # Returning NA for failed iterations
  })
  
  return(result)  
}

# Use mapply to apply the function over your Prevalence values
results <- mapply(simulate_data, Prevalence, MoreArgs = list(Pop_size = Pop_size, Sample_size = Sample_size), SIMPLIFY = TRUE)

# Filter out any NA values (from failed iterations)
results_clean <- results[!is.na(results)]
results <- as.data.frame(cbind(Prevalence,results_clean))

write.table(x = results,file = paste("simulations_sampling_error_",simulations_number,".txt",sep=""),sep="\t",row.names = FALSE, col.names = TRUE,quote = FALSE)
