# Supplementary material for: SAMPLE: An R Package to Estimate Sampling Effort for Species' Occurrence Rates
Source: Ecol Evol. 2025 Mar 27;15(4):e70998. doi: 10.1002/ece3.70998 (PMC11949539; doi:10.1002/ece3.70998)
Supplement: Supplementary file 4 — Data S3. R scripts used to reproduce the simulations and generate Figures S2 to S6. [file ECE3-15-e70998-s004.zip › Figure_S2.R]

# Load necessary libraries
library(dplyr)
library(ggplot2)

# List all files (assuming they are in your working directory)
file_list <- list.files(pattern = "simulations_\\d+\\.txt")

# Read all files and combine them into a single data frame
combined_data <- do.call(rbind, lapply(file_list, function(file) {
  read.table(file, header = TRUE)
}))

# Ensure the column names are correct
colnames(combined_data) <- c("Prevalence", "results")

# Convert Prevalence to a factor with levels in increasing order
combined_data$Prevalence <- factor(combined_data$Prevalence, levels = sort(unique(combined_data$Prevalence)))


# Plot the mean values with error bars
pdf("Figure_S2.pdf",15,9)
ggplot(simulated_data, aes(x = TruePrevalence, y = ObservedPrevalence)) +
  geom_boxplot(outlier.shape = NA) +
  labs(x = "True Prevalence", y = "Observed Prevalence") +
  theme_bw()
dev.off()
