# Supplementary material for: SAMPLE: An R Package to Estimate Sampling Effort for Species' Occurrence Rates
Source: Ecol Evol. 2025 Mar 27;15(4):e70998. doi: 10.1002/ece3.70998 (PMC11949539; doi:10.1002/ece3.70998)
Supplement: Supplementary file 4 — Data S3. R scripts used to reproduce the simulations and generate Figures S2 to S6. [file ECE3-15-e70998-s004.zip › Figure_S5.R]

# Load necessary library
library(ggplot2)


# Generate data
p <- seq(0, 1, length.out = 100)
y <- 100 * p * (1 - p)  # Example quadratic function

# Create the plot
figure_S6 <- ggplot(data.frame(p, y), aes(x = p, y = y)) +
  geom_line(color = "blue") +  # Blue line
  theme_bw(base_size = 16) +  # Clean theme with larger text
  labs(x = "p", y = "Var(p)=n.p.(1-p)") +  # Label x-axis, remove y-axis label
  theme(axis.text.y = element_blank(),  # Remove y-axis numbers
        axis.ticks.y = element_blank(),  # Remove y-axis ticks
        panel.grid = element_blank())  # Remove all grid lines


pdf("Figure_S5.pdf",7,5)
plot(figure_S5)
dev.off()
