# Supplementary material for: SAMPLE: An R Package to Estimate Sampling Effort for Species' Occurrence Rates
Source: Ecol Evol. 2025 Mar 27;15(4):e70998. doi: 10.1002/ece3.70998 (PMC11949539; doi:10.1002/ece3.70998)
Supplement: Supplementary file 4 — Data S3. R scripts used to reproduce the simulations and generate Figures S2 to S6. [file ECE3-15-e70998-s004.zip › Figure_S6.R]

# Load necessary libraries
library(ggplot2)
library(dplyr)

# Set parameters
sample_size <- 50
prevalence_levels <- c(0.01, 0.1, 0.5, 0.9, 0.99) # Testing prevalences of 1%, 10%, 50%, 90%, 99%.
num_replicates <- 1000

# Function to simulate prevalence estimation using binomial sampling
simulate_prevalence <- function(true_prevalence) {
  observed_prevalences <- numeric(num_replicates)
  
  for (i in 1:num_replicates) {
    sample <- rbinom(sample_size, 1, true_prevalence)
    observed_prevalences[i] <- mean(sample)
  }
  
  return(data.frame(TruePrevalence = true_prevalence,
                    ObservedPrevalence = observed_prevalences))
}

# Run simulations for all prevalence levels
simulated_data <- do.call(rbind, lapply(prevalence_levels, simulate_prevalence))

# Convert TruePrevalence to a factor for plotting
simulated_data$TruePrevalence <- as.factor(simulated_data$TruePrevalence)

# Plot the results using a boxplot
figure_S6 <- ggplot(simulated_data, aes(x = TruePrevalence, y = ObservedPrevalence)) +
  geom_boxplot(color = "black", fill="white",
               staplewidth = 0.15, ,outliers = FALSE) +
  labs(x = "True Prevalence", y = "Observed Prevalence") +
  theme_bw()
  
pdf("Figure_S6.pdf",7,5)
plot(figure_S6)
dev.off()
