# Supplementary material for: SAMPLE: An R Package to Estimate Sampling Effort for Species' Occurrence Rates
Source: Ecol Evol. 2025 Mar 27;15(4):e70998. doi: 10.1002/ece3.70998 (PMC11949539; doi:10.1002/ece3.70998)
Supplement: Supplementary file 4 — Data S3. R scripts used to reproduce the simulations and generate Figures S2 to S6. [file ECE3-15-e70998-s004.zip › Simulations_S3.R]

library(SAMPLE)
args = commandArgs(trailingOnly=TRUE)
simulations_number <- args[1]

sample_size = 100 # Sample of 100 individuals
Prevalence = c(seq(1,99,1))

# Simulate sampling for low and high prevalence
simulate_data <- function(prevalence, sample_size) {
  Present <- 0
  a = 1
  
  # For each sample, update the prevalence estimate
  for (i in 1:sample_size) {
    # Simulate the presence/absence of the species (1 = present, 0 = absent)
    new_sample <- rbinom(1, 1, prevalence/100)
    Present <- Present + new_sample
    estimated_prevalence <- Present /i 
    Absent <- Pop_size - Present
    simdata = as.data.frame(cbind("Host1",c(rep(1,Present),rep(0,Absent))))
    simdata <- simdata[sample(1:nrow(simdata),replace=FALSE), ]

  }
  perm = RunPerm(input = simdata,replicates = 50)
  stable = stability(data = perm, stability_thresh = 2, success_points = 10, diff = 1)

  return(abs(stable$Prevalence - estimated_prevalence*100))
  
}

results <- mapply(simulate_data, MoreArgs = list(sample_size = sample_size), Prevalence)
results <- as.data.frame(cbind(Prevalence,results))
write.table(x = results,file = paste("simulations_error_",simulations_number,".txt",sep=""),sep="\t",row.names = FALSE, col.names = TRUE,quote = FALSE)
